# Supplementary material for: Soil water content drives the spatiotemporal the distribution and community assembly of soil ciliates in the Nianchu River Basin, Qinghai-Tibet Plateau, China
Source: PLoS One. 2024 Jul 10;19(7):e0299815. doi: 10.1371/journal.pone.0299815 (PMC11236148; doi:10.1371/journal.pone.0299815)
Supplement: S1 Table — (XLSX) [file pone.0299815.s002.xlsx]

## Sheet: Sheet1
		A:Spring		B:Summer		C:Autumn		CD:Grassland		NT:Farmland		SD:Wetland		SJ:Sea buckthorn forest
				Sites	Alt	ST	SWC	pH	TN	AP	RAK	SOM
				ACD1	4802	11	3.7	7.19	2010	3.8	206	25.9
				ACD2	4631	24.3	3.1	7.08	1750	2.1	142	26.8
				ACD3	4550	15.2	6.4	6.88	2100	4	158	39.2
				ACD4	4530	15.1	8.8	7.01	1890	3.2	165	28.5
				ASD1	4394	3.9	48.6	7.08	7410	10.9	199	154
				ASD2	4049	10.6	44.7	7.58	2280	2.2	88	17.1
				ASD3	3955	13.8	40.1	7.53	1760	1.5	94.3	23.4
				ASD4	3891	15.8	37.9	7.33	1580	4	149	24.1
				ASD5	3849	19.33	11.4	7.75	738	1.5	180	6.16
				ANT1	4318	19.3	6.7	6.28	1720	19.4	221	11.9
				ANT2	4045	10.4	34.9	6.16	1920	55.2	133	24.9
				ANT3	3947	3.5	24.3	7.08	1670	12.2	97.8	20.2
				ANT4	3880	17.3	17.5	7.34	825	5	93.4	9.46
				ANT5	3844	28.9	2.5	7.46	1760	19.9	173	19.6
				ASJ1	4165	8.9	38.3	7.96	4520	6.7	169	14.2
				ASJ2	4077	11.8	8.8	6.85	1150	1.7	184	11.5
				ASJ3	4055	8.9	29.8	7.7	1360	4	120	14.3
				ASJ4	3973	12.6	29.5	7.84	1340	1.7	131	10.4
				ASJ5	3833	15.37	27.83	7.08	2100	2.1	205	29.5
				BCD1	4802	16.1	4.9	7.62	2270	0.9	113	28.7
				BCD2	4631	27.8667	7.69	7.81	1610	0.8	50	18.6
				BCD3	4550	22.6333	11.8333	7.56	2620	0.9	69	17.8
				BCD4	4530	24.5333	9.4	7.59	229	1.3	77	47
				BSD1	4394	8.93333	46.9667	6.95	8410	1.3	115	155
				BSD2	4049	14.5667	38.9	7.33	2450	0.8	71	41.9
				BSD3	3955	20.3333	38.3	7.26	1070	0.7	63	31.9
				BSD4	3891	12.8333	38.0667	7.36	1350	0.6	76	37.3
				BSD5	3849	29.1333	35.4667	7.7	512	0.8	29	8.3
				BNT1	4318	13.6667	5	7.52	1670	3.5	75	11.1
				BNT2	4045	16.2667	9.66667	7.7	1700	1.2	67	21.3
				BNT3	3947	16.3	19.6	7.68	1620	1.2	43	25.7
				BNT4	3880	17.9	6.78	7.8	339	0.9	42	5.3
				BNT5	3844	20.2333	26.4667	7.61	1180	1.7	56	24.6
				BSJ1	4165	9.4	26.7	7.32	955	1.7	62	15.8
				BSJ2	4077	15.4667	8.6	7.32	1160	0.8	111	29.9
				BSJ3	4055	13.1667	29.4667	7.82	405	0.45	39	6.9
				BSJ4	3973	13.4	12.45	7.65	582	0.9	51	24.3
				BSJ5	3833	20.4	27	7.3	1860	1.5	89	49.6
				CCD1	4802	13.2	2.23	8.02	1420	2.3	47	26.4
				CCD2	4631	16	1.09	8.1	1280	2.6	60	26.7
				CCD3	4550	23.3333	10.75	7.88	2170	1.1	14	38.5
				CCD4	4530	29.7	2.5	7.99	219	3.8	50	36.2
				CSD1	4394	12.6	42.9667	6.87	8960	2	110	213
				CSD2	4049	17.1333	38.9	7.33	2650	1.2	71	46.4
				CSD3	3955	17.6	38	7.43	787	1.1	69	30.6
				CSD4	3891	6.33333	36.4	7.39	1070	0.9	51	27.3
				CSD5	3849	17.5	28.8	7.57	390	1.2	123	19.4
				CNT1	4318	20.4333	4.53	8.07	943	3.9	29	20.1
				CNT2	4045	9.53333	4.63	8.01	940	2.6	36	35.5
				CNT3	3947	23.9667	9.62	7.85	1500	2.7	38	22.8
				CNT4	3880	8.2	2.28	7.92	267	2.4	68	18.5
				CNT5	3844	16.0333	9.5	7.88	1480	4.6	50	30.2
				CSJ1	4165	8.06667	38.7333	8	1230	1.2	67	11.6
				CSJ2	4077	13.1667	14.46	7.9	1390	1.4	106	16.5
				CSJ3	4055	11.6333	16.25	8.27	800	0.9	20	25
				CSJ4	3973	27.2	2.69	8.27	926	1.4	32	40
				CSJ5	3833	11.7	9.22	7.67	2960	1.7	61	37.2
