# Supplementary material for: Soil water content drives the spatiotemporal the distribution and community assembly of soil ciliates in the Nianchu River Basin, Qinghai-Tibet Plateau, China
Source: PLoS One. 2024 Jul 10;19(7):e0299815. doi: 10.1371/journal.pone.0299815 (PMC11236148; doi:10.1371/journal.pone.0299815)
Supplement: S2 Table — (XLSX) [file pone.0299815.s003.xlsx]

## Sheet: abundance
		A:Spring		B:Summer		C:Autumn		CD:Grassland		NT:Farmland		SD:Wetland		SJ:Sea buckthorn forest
Site	ACD1	ACD2	ACD3	ACD4	ANT1	ANT2	ANT3	ANT4	ANT5	ASD1	ASD2	ASD3	ASD4	ASD5	ASJ1	ASJ2	ASJ3	ASJ4	ASJ5	BCD1	BCD2	BCD3	BCD4	BNT1	BNT2	BNT3	BNT4	BNT5	BSD1	BSD2	BSD3	BSD4	BSD5	BSJ1	BSJ2	BSJ3	BSJ4	BSJ5	CCD1	CCD2	CCD3	CCD4	CNT1	CNT2	CNT3	CNT4	CNT5	CSD1	CSD2
Uronema nigricans	0	0	0	0	0	0	0	0	0	0	0	0	0	0	0	0	0	0	0	0	0	0	0	0	0	0	0	0	0	0	0	0	0	0	0	0	10	0	0	0	0	0	0	0	0	10	0	0	0
Vorticella octava	0	0	0	0	0	0	0	0	0	0	0	0	0	0	0	0	0	0	0	0	0	0	0	0	0	0	0	0	0	0	0	0	0	0	0	0	0	0	0	0	0	0	0	0	0	0	0	0	10
Chilodonella bavariensis	0	0	0	0	0	0	0	0	0	0	0	0	0	0	0	20	0	0	0	10	0	0	0	0	0	0	0	0	10	0	0	100	0	0	0	0	0	0	0	0	10	0	0	10	0	0	0	0	10
Vorticella alba	10	0	0	0	0	0	0	0	0	0	10	0	0	0	0	0	0	0	0	10	0	0	0	0	0	0	0	0	10	0	0	0	0	0	0	0	0	0	0	0	10	0	0	0	10	0	0	0	0
Blepharisma salinarum	0	0	0	0	0	0	0	0	0	0	0	0	0	0	0	0	0	0	0	0	0	0	0	0	0	0	0	0	0	0	0	0	10	0	0	0	0	0	0	0	0	0	0	0	0	0	0	0	0
Vorticella sp.	0	0	0	0	0	0	0	0	0	40	20	20	0	0	10	0	10	0	0	0	0	20	0	0	0	0	0	0	230	0	0	30	0	0	0	0	0	0	10	0	140	10	0	10	0	0	0	60	30
Acineria uncinata	0	0	0	10	0	0	0	0	0	0	0	0	0	0	10	10	0	0	0	0	0	0	0	0	0	0	10	0	0	0	0	0	0	10	20	10	10	10	0	10	20	10	10	0	20	0	0	0	0
Stylonychia notophora	0	0	0	0	0	0	0	0	0	20	0	0	20	0	0	0	0	0	10	0	0	0	0	0	0	0	0	0	20	0	0	0	0	0	0	0	0	0	0	0	0	0	0	0	0	0	0	0	10
Plagiopyla nasuta	0	0	0	0	10	0	10	0	0	0	0	0	0	0	0	0	0	0	0	0	0	0	0	0	0	0	0	10	0	0	0	0	0	0	0	0	0	0	0	0	0	0	0	0	0	0	0	0	0
Prorodon discolor	10	0	0	0	0	0	0	0	0	0	10	0	10	0	0	0	10	0	0	0	0	10	0	0	0	0	0	0	0	0	0	0	0	0	10	0	0	0	0	0	0	0	10	0	10	0	0	0	0
Uroleptus dispar	10	20	0	0	0	0	0	0	0	0	10	0	0	30	0	10	0	0	0	0	10	40	0	0	0	10	0	0	0	0	0	0	30	0	0	0	0	0	0	0	0	10	0	0	0	0	0	0	0
Paracolpoda steini	0	0	0	0	0	0	0	0	0	0	0	0	0	0	0	0	0	0	0	0	0	0	0	0	0	0	0	0	0	0	0	0	0	0	0	0	0	0	0	0	0	0	0	0	0	0	0	0	0
Strongylidium crassum	0	0	0	0	0	0	0	0	0	0	0	0	10	100	20	20	0	0	0	0	0	30	0	0	0	0	0	0	0	0	10	0	0	10	10	10	0	0	0	0	10	10	0	0	0	0	0	0	0
Halteria grandinella	0	10	0	10	0	20	20	10	30	380	520	110	670	10	0	0	0	0	0	0	0	0	0	20	0	0	0	60	0	230	470	90	10	0	0	90	10	0	0	0	0	0	0	0	0	0	80	470	930
Loxodes magnus	0	0	0	0	0	0	0	0	0	0	10	0	10	20	0	0	0	0	10	0	0	0	0	0	0	0	0	0	0	10	20	110	20	20	0	0	0	0	0	0	0	0	0	0	0	0	0	0	0
Leptopharynx eurystoma	0	0	0	0	20	0	0	0	0	0	0	0	0	0	0	0	0	0	0	10	0	0	0	0	0	0	0	0	0	0	0	0	0	0	10	0	10	0	0	0	0	0	10	0	0	0	0	0	0
Glaucoma sp.	0	0	0	0	0	0	0	0	0	0	0	120	0	0	0	0	0	10	0	0	0	0	0	0	0	0	0	0	0	0	10	30	100	0	0	0	0	0	0	0	20	0	0	0	0	0	0	0	0
Cyrtolophosis major	10	10	10	0	10	0	10	10	0	0	100	0	0	0	0	0	10	0	0	0	0	0	0	10	10	0	0	0	10	10	20	40	140	0	0	0	0	0	0	10	10	0	0	0	10	20	0	20	0
Cyrtolophosis bursaria	10	0	0	0	40	0	10	10	10	0	0	0	0	0	0	0	0	0	0	0	0	0	0	0	0	20	10	20	0	10	0	0	0	0	0	0	0	0	0	0	0	0	0	0	10	10	0	0	10
Loxophyllum uninucleatum	0	0	0	0	0	0	0	0	10	0	0	0	0	0	0	10	0	0	0	0	0	0	0	0	0	0	0	0	0	0	0	0	10	0	0	0	0	0	0	0	0	0	0	0	0	0	0	0	0
Blepharisma steini	0	0	0	0	0	0	0	0	0	0	0	10	20	0	0	0	0	0	0	0	0	0	0	0	0	0	0	0	0	0	0	10	0	0	0	0	0	0	0	0	0	0	0	0	0	0	0	0	0
Cyclidium singulare	0	0	0	0	0	0	0	0	0	0	0	0	0	0	0	0	0	0	0	0	0	0	10	0	0	10	0	0	0	0	0	0	0	0	0	0	0	0	0	10	0	10	0	0	0	0	0	0	0
Spathidium spathula	0	0	0	0	0	0	0	0	0	10	10	0	0	0	0	0	0	0	0	0	0	0	0	0	0	0	0	0	0	0	0	0	10	10	0	0	10	0	0	0	0	0	0	0	0	0	0	10	0
Spathidium cithara	10	0	10	0	10	0	0	10	0	0	0	0	0	0	0	0	10	0	0	10	0	0	0	0	0	0	0	0	10	0	0	0	20	0	0	0	0	0	0	0	0	0	10	0	0	10	0	0	0
Vorticella picta	0	0	0	0	0	0	0	0	0	10	0	0	0	0	0	0	0	0	0	0	0	0	0	0	0	0	10	0	0	0	0	10	0	0	0	0	0	0	0	0	0	0	0	10	10	0	0	0	0
Nassula exigua	0	0	0	0	0	0	0	0	0	0	0	0	0	0	0	0	0	0	0	0	0	0	0	0	0	0	0	0	0	0	0	0	0	0	0	0	0	0	0	0	0	0	0	0	10	0	0	0	0
Epistylis breviramosa	0	0	0	0	0	0	0	0	0	0	0	0	0	0	0	0	0	0	0	0	0	0	0	0	0	0	0	0	0	0	0	0	0	0	0	0	0	0	0	0	0	0	0	0	0	0	0	0	10
Litonotus sp.	0	10	0	0	0	0	0	0	0	0	0	0	0	0	0	0	0	0	0	0	0	0	10	0	0	0	0	0	0	0	0	0	0	0	0	0	0	0	0	0	0	0	10	0	0	0	0	0	10
Lembadium bullinum	0	0	10	0	0	0	0	0	0	0	0	0	0	0	0	0	0	0	0	0	0	0	0	0	0	10	0	0	0	0	0	0	0	0	0	0	0	0	0	10	0	0	0	0	0	0	0	0	0
Plagiocampa mutabilis	40	0	20	0	10	0	0	0	10	0	0	0	0	0	50	0	60	40	50	10	0	160	0	20	20	10	20	10	10	20	10	0	50	60	80	80	110	90	0	10	10	0	0	10	0	100	0	160	0
Oxytricha multipes	0	0	0	0	0	0	0	0	0	0	0	10	0	0	0	0	0	0	0	0	0	0	0	0	0	0	0	0	0	0	0	0	0	0	10	0	0	0	0	0	0	0	0	0	0	10	0	0	0
Chilodonella capucina	0	0	0	0	0	0	0	0	0	0	0	0	0	0	10	0	0	0	0	0	0	0	0	0	0	0	0	0	0	0	0	0	0	0	0	0	0	0	0	0	0	0	0	0	0	0	0	0	0
Dileptus margaritifer	0	0	0	0	0	0	0	0	0	0	10	0	0	0	0	0	0	0	0	0	0	0	0	0	0	0	0	0	0	10	0	0	0	0	0	0	0	0	0	0	0	0	0	0	0	0	0	0	0
Spathidium procerum	0	0	0	0	0	0	0	0	0	0	0	0	0	0	0	0	0	0	0	0	10	0	0	0	0	0	0	0	0	0	0	0	0	0	0	0	0	0	0	0	0	0	0	0	0	0	0	10	0
Cohnilembus fusiformis	10	0	0	10	0	0	0	0	0	20	0	0	0	0	0	0	0	0	0	0	0	0	0	0	0	0	0	0	0	0	0	0	0	10	0	0	0	0	0	0	0	0	0	0	0	0	0	0	0
Holosticha kessleri	10	0	0	0	0	0	0	0	0	0	0	0	0	0	0	0	20	0	10	0	0	10	10	10	0	10	0	0	0	0	0	10	10	0	20	0	0	20	10	0	30	10	0	10	0	0	0	0	0
Chilodonella aplanata	0	0	0	0	0	0	0	0	0	0	0	0	10	0	0	0	0	0	0	0	0	0	0	0	0	0	0	0	0	0	0	0	0	0	0	0	0	0	0	0	0	0	0	0	0	0	0	0	0
Spathidium sp.1	0	0	0	0	0	0	0	0	0	10	0	10	0	10	0	0	10	0	0	0	0	0	0	0	0	0	0	0	0	0	0	0	0	0	0	0	10	0	0	0	0	0	0	0	0	0	0	0	0
Actinobolina radians	0	0	0	0	0	0	0	0	0	0	0	0	10	0	0	0	0	0	0	0	0	0	0	0	0	0	0	0	0	0	0	0	0	0	0	0	0	0	0	0	0	0	0	0	0	0	0	0	0
Oxytricha saprobia	0	0	0	0	0	0	0	0	0	0	20	0	0	0	0	0	0	0	0	0	0	0	0	0	0	0	0	0	0	0	0	0	0	0	0	0	0	0	0	0	0	0	0	0	0	0	0	0	0
Dileptus alpinus	0	0	0	0	0	0	0	0	0	10	0	0	0	0	0	0	10	0	0	10	0	0	0	0	0	0	0	0	0	0	0	10	0	0	0	0	0	0	0	0	0	0	0	0	0	0	0	10	0
Holophrya sulcata	0	0	0	0	0	0	0	0	0	0	0	0	0	0	0	0	0	0	0	0	0	0	0	10	0	0	0	0	0	0	0	0	100	0	0	0	0	0	0	0	0	0	0	0	0	0	0	0	0
Vorticella convallaria	10	20	10	0	0	0	0	20	0	0	0	0	10	0	0	10	0	0	0	0	10	0	0	0	0	0	0	0	30	10	0	10	0	10	0	0	0	0	0	10	0	0	0	0	0	0	20	0	10
Podophrya fixa	0	0	0	0	0	0	0	0	0	0	0	20	10	0	0	0	0	0	0	0	0	10	0	0	0	0	0	0	10	0	10	0	0	0	0	0	0	0	0	0	0	0	0	0	0	0	0	0	0
Cyclidium citrullus	0	10	0	0	0	0	0	0	0	0	0	0	0	0	0	0	0	0	0	0	0	10	10	0	0	0	0	0	0	0	0	0	0	0	0	0	0	0	0	0	0	0	0	0	0	0	0	0	0
Pleuronema coronatum	0	10	0	0	0	0	0	0	0	0	0	0	0	0	0	0	0	0	0	0	0	20	0	0	0	0	0	0	0	0	0	0	0	0	0	0	0	0	0	0	0	0	0	10	0	0	0	0	0
Spathidium claviforme	10	0	0	0	0	0	0	0	0	10	0	0	0	0	0	0	0	0	0	0	0	0	0	0	0	0	0	0	0	0	0	0	0	0	0	0	0	0	0	0	0	0	0	0	0	0	0	0	0
Oxytricha granulifera	0	30	20	0	0	0	0	10	0	0	0	0	80	0	0	30	0	0	0	0	0	20	60	0	0	0	0	0	160	30	10	30	0	0	10	10	20	20	0	0	10	0	0	20	0	10	0	50	0
Ophryoglena atra	0	0	0	10	0	0	0	0	0	0	0	0	0	0	0	0	0	0	0	0	0	0	10	0	0	0	0	0	0	0	0	0	0	0	0	0	0	10	10	0	0	0	0	0	0	0	0	0	0
Plagiocampa atra	0	10	0	10	10	0	10	0	0	0	0	0	0	0	0	0	0	0	0	10	0	10	0	0	0	0	0	0	0	0	0	0	0	0	0	0	0	0	0	0	0	0	0	0	0	10	0	0	0
Oxytricha crassistilata	0	0	10	30	0	0	10	0	10	0	0	0	0	0	0	0	0	0	0	0	0	10	10	0	0	0	0	0	0	0	0	0	0	0	0	0	0	0	10	10	0	0	0	0	0	0	0	0	0
Lagynophrya retractilis	0	10	0	0	10	0	10	0	10	0	0	10	0	0	30	20	10	20	50	20	0	20	0	0	0	0	0	10	0	0	0	0	0	20	10	20	10	0	0	0	100	20	0	0	0	0	0	10	0
Urotricha agilis	0	0	10	0	0	0	0	0	0	10	0	0	0	0	20	0	0	0	10	0	0	10	0	0	0	0	10	0	0	0	0	0	0	10	10	0	0	0	0	0	0	0	0	0	0	0	0	0	0
Paruroleptus musculus	0	0	0	0	0	0	0	0	0	0	0	0	0	0	0	10	0	0	10	0	0	0	0	10	0	0	0	0	0	0	0	0	0	0	0	0	0	0	0	0	0	0	0	10	0	0	0	0	0
Dichilum platessoides	10	0	0	0	0	10	0	0	0	0	0	10	0	0	0	0	0	0	0	20	0	0	0	0	0	0	0	0	10	0	0	0	0	10	0	0	10	10	10	0	0	0	0	0	0	10	0	0	0
Frontonia acuminata	0	0	0	0	0	0	0	0	0	0	0	0	0	0	0	0	0	0	0	0	0	0	0	0	0	0	0	0	0	0	0	0	0	0	0	0	0	0	0	0	0	0	0	0	0	0	0	0	0
Holophrya simplex	0	0	0	0	0	0	0	0	0	0	0	0	100	0	0	10	0	0	0	0	0	0	0	0	0	0	0	0	0	0	0	0	0	0	0	0	0	0	0	0	0	0	0	0	0	10	0	0	0
Podophrya sp.	0	0	10	0	0	0	0	0	0	10	0	20	0	0	0	0	0	0	0	0	0	10	0	0	0	0	0	0	160	0	10	10	0	0	0	0	0	0	0	0	0	0	0	0	0	0	0	0	0
Nassula aurea	0	0	0	0	0	0	0	0	0	0	0	0	0	0	0	0	0	0	0	0	0	0	0	0	0	0	0	0	0	0	0	0	0	0	0	10	0	0	0	0	0	0	0	0	0	0	0	0	0
Gonostomum affine	0	0	0	10	0	10	0	0	30	0	0	0	20	0	10	0	0	0	0	0	0	0	0	0	0	0	10	0	0	0	0	0	0	0	20	0	10	30	0	0	0	0	0	20	0	0	10	0	20
Cyclidium centrale	0	10	0	0	0	0	0	0	0	0	0	0	0	0	0	0	10	0	0	0	0	10	10	0	0	0	0	0	10	0	0	10	0	0	0	0	0	0	0	0	0	0	0	0	0	0	0	0	0
Dileptus cygnus	0	0	0	0	0	0	0	0	0	0	0	0	10	0	0	0	0	0	0	0	0	0	0	0	0	0	0	0	0	0	0	0	0	0	0	0	0	0	0	0	0	0	0	0	0	0	0	0	0
Cyclidium granulosum	0	0	10	0	0	0	0	0	0	0	0	0	0	0	0	0	0	0	0	0	0	0	10	0	0	0	0	0	0	0	0	0	0	0	0	0	0	0	0	0	0	0	0	0	0	0	0	0	0
Amphileptus claparedii	0	0	0	0	0	0	0	0	0	0	0	0	0	0	0	0	0	0	0	0	0	0	0	0	0	0	0	0	0	0	0	0	0	0	0	0	0	0	10	0	0	0	0	0	0	0	0	0	0
Euplotes eurystomus	0	0	0	0	0	0	0	0	0	0	0	0	0	0	0	0	0	0	0	0	0	0	0	0	0	0	0	0	0	0	10	10	0	0	0	0	0	0	0	0	0	0	0	0	0	0	0	0	10
Spathidium viride	0	0	0	0	0	0	0	0	0	0	0	0	0	0	0	0	0	0	0	0	0	0	0	0	0	0	10	0	0	0	0	0	0	0	0	0	0	0	0	0	0	0	0	0	0	0	0	0	0
Ophryoglena utriculariae	0	0	0	0	0	0	10	0	0	0	0	0	0	0	0	0	0	0	0	0	0	20	0	0	0	0	0	0	0	0	0	0	0	0	0	0	0	0	0	10	0	0	0	0	0	0	0	0	0
Tetrahymena pyriformis	0	0	0	0	0	0	10	0	0	0	0	0	0	10	0	0	0	0	0	10	10	0	10	10	0	10	0	0	0	0	0	0	0	0	0	0	0	0	10	0	0	0	0	0	10	10	0	0	0
Spathidium falciforme	0	0	0	0	0	0	0	0	0	0	0	0	0	0	0	0	0	0	0	0	0	0	10	0	0	0	0	0	0	0	0	0	0	0	0	0	0	0	0	0	0	0	0	0	0	0	0	0	0
Pseudomonilicaryon falciformis	0	0	0	0	0	0	0	0	10	0	0	0	0	0	0	0	0	0	0	0	0	0	0	0	0	0	0	0	0	0	0	0	0	0	0	0	0	0	0	0	0	0	0	0	0	0	0	0	0
Placus luciae	0	0	0	0	0	0	20	0	0	0	0	0	10	0	0	0	20	0	0	10	0	30	10	0	0	10	0	0	0	0	0	0	0	10	0	0	0	0	0	0	0	0	10	0	10	0	0	0	0
Spathidium lucidum	0	0	0	0	0	0	0	0	0	0	0	0	0	0	0	0	0	0	0	0	0	0	10	0	0	0	0	0	0	0	0	10	0	0	0	0	0	0	0	0	0	0	0	0	0	0	0	0	0
Spathidium longicaudatum	0	0	0	0	0	0	0	0	0	0	0	10	0	0	0	0	0	0	0	0	0	10	10	10	0	0	0	0	0	0	0	0	0	0	0	0	0	0	0	0	0	0	0	0	0	0	0	0	0
Vorticella aequilata	0	0	0	0	0	0	0	0	0	0	0	0	0	0	0	0	0	0	0	0	10	10	0	0	0	10	0	0	10	0	0	0	0	0	0	0	0	0	0	0	0	0	0	10	10	0	0	0	10
Litonotus carinatus	0	0	0	0	0	0	0	0	0	0	0	0	0	0	0	0	0	0	0	0	0	0	0	0	0	0	0	10	0	0	0	0	0	0	0	0	0	0	0	0	0	0	0	0	0	10	0	0	0
Sathrophilus oviformis	20	0	0	20	0	0	10	10	0	30	10	10	400	10	0	0	0	0	0	0	0	0	0	0	0	10	10	0	20	0	20	0	10	0	0	0	0	0	10	0	0	0	0	0	0	10	0	0	10
Trachelius ovum	0	0	0	0	0	0	0	0	0	0	0	0	0	0	0	0	0	0	0	0	10	0	0	0	0	0	0	0	0	0	0	0	0	0	0	0	0	0	0	0	0	0	0	0	0	0	0	0	0
Holophrya ovum	0	0	0	0	0	0	0	0	0	10	0	0	0	0	10	0	0	10	0	0	0	0	0	0	0	0	0	0	0	0	0	0	0	10	0	0	10	0	0	0	0	0	0	0	0	0	0	20	0
Strombidium viride	0	0	20	0	0	0	0	10	0	120	40	20	0	10	0	0	0	0	0	0	0	10	0	0	0	0	0	10	0	40	50	30	0	0	0	20	0	0	20	0	20	10	0	0	0	0	20	40	80
Holosticha sp.	0	0	0	0	0	0	10	0	10	0	0	0	0	0	0	0	0	0	0	0	0	0	10	0	10	0	0	0	0	0	0	0	0	10	10	0	0	0	0	0	0	0	0	10	0	0	0	10	0
Prorodon viridis	0	0	0	0	10	0	0	0	0	0	0	0	0	0	0	0	0	0	0	0	0	10	0	0	10	0	0	0	0	0	0	0	0	0	0	0	0	0	10	0	0	0	10	0	0	0	10	0	0
Urostyla sp.	0	0	10	0	0	0	0	0	10	0	10	0	0	0	0	0	0	10	0	0	0	10	0	0	0	0	0	0	0	0	0	10	0	0	0	0	0	0	0	0	0	0	0	10	0	0	0	0	0
Coleps hirtus	0	0	0	10	0	0	0	0	0	0	0	0	0	0	0	0	0	0	0	0	0	0	10	0	0	0	0	0	0	0	0	0	0	0	0	0	0	0	0	0	0	0	0	0	0	0	0	0	0
Strongylidium lanceolatum	0	0	0	0	0	0	0	0	0	0	0	0	10	0	0	0	0	0	0	0	0	10	0	0	0	0	0	0	0	0	0	0	0	0	0	10	0	0	0	0	0	0	10	0	0	0	0	0	0
Furgasonia protectissima	0	0	0	0	0	0	0	0	0	0	0	0	0	0	0	0	0	0	0	0	0	0	0	0	10	0	0	0	0	0	0	0	0	0	0	0	0	0	0	0	0	0	0	0	0	0	0	0	0
Dileptus americanus	0	0	0	0	0	0	0	0	0	0	0	0	10	0	0	0	0	0	0	0	0	0	0	0	0	0	0	0	100	10	0	20	20	0	0	0	0	0	0	0	0	0	0	0	0	0	0	0	0
Spathidium vermiculus	0	0	0	0	0	0	10	0	0	0	0	0	0	0	0	0	0	0	0	0	0	0	0	0	0	0	0	0	0	0	0	0	0	0	0	0	0	0	0	0	0	0	0	0	0	0	0	0	0
Tachysoma pellionellum	0	10	10	10	10	10	20	20	20	0	0	0	10	0	0	20	10	20	20	0	10	0	10	20	0	20	10	40	0	0	0	0	10	10	0	0	0	20	10	0	20	30	10	30	10	20	10	10	0
Platyophrya spumacola	0	0	0	0	0	0	0	0	0	0	0	0	0	0	0	0	0	0	0	10	0	0	0	0	0	0	0	0	0	0	0	0	0	0	0	0	0	0	0	0	0	0	0	0	0	0	0	0	0
Espejoia mucicola	0	0	10	0	0	0	0	0	0	0	0	0	0	0	0	0	0	0	0	0	0	0	0	0	0	0	0	0	0	0	0	0	0	0	0	0	0	0	0	0	0	0	0	0	0	0	0	0	0
Cyrtolophosis mucicola	0	0	10	0	0	0	0	0	0	0	0	0	0	0	0	0	0	0	0	0	0	0	0	0	0	0	0	10	0	0	0	0	0	0	0	0	0	0	10	0	0	0	10	0	0	0	0	0	0
Lagynophrya mucicola	0	0	0	0	0	0	0	0	0	0	0	0	0	0	0	0	0	0	0	0	0	10	0	0	0	0	0	0	0	0	0	0	0	0	10	0	0	0	0	0	0	0	0	0	0	0	0	10	0
Euplotes muscicola	0	0	0	0	0	0	0	0	0	10	0	0	10	0	0	0	0	0	0	0	0	0	0	0	0	0	0	0	10	0	0	0	0	0	0	0	0	0	0	0	0	0	0	0	0	0	0	0	0
Keronopsis sp.	0	0	0	0	0	0	0	0	0	0	0	0	10	20	0	0	0	0	0	0	10	10	0	0	0	0	0	0	0	0	0	10	0	0	0	0	0	0	0	0	0	0	0	0	0	0	0	0	0
Pseudovorticella monilata	0	0	0	0	0	0	0	0	0	0	0	0	0	0	0	0	0	0	0	0	0	0	0	0	0	0	0	0	0	0	0	0	0	0	0	0	0	0	0	0	0	0	0	0	0	0	0	0	0
Dileptus monilatus	0	0	0	0	0	0	0	0	0	0	10	0	10	0	0	0	0	0	0	0	0	0	0	0	0	0	0	0	10	40	10	0	0	0	0	0	0	0	0	0	0	0	0	0	0	0	0	0	10
Trachelophyllum sigmoides	0	0	0	10	0	0	0	0	0	10	0	0	50	0	20	0	0	0	10	0	0	0	10	0	0	0	0	0	0	0	0	10	10	0	0	0	0	30	0	0	0	10	0	0	0	0	0	0	10
Colpoda fastigata	0	20	20	0	20	0	0	0	0	0	0	0	10	10	0	10	0	0	10	100	10	20	20	0	10	20	20	0	0	0	0	0	10	30	0	0	10	40	0	10	10	0	40	0	40	10	0	30	0
Euplotes patella	0	0	0	0	0	0	0	0	0	0	0	0	10	0	0	0	0	0	0	0	0	0	0	0	0	0	0	0	0	0	0	0	0	0	0	0	0	0	0	0	0	0	0	0	0	0	0	0	0
Colpoda inflata	120	40	20	30	30	40	60	10	0	0	0	0	50	130	40	30	30	0	30	210	50	50	60	0	10	70	20	10	20	0	50	60	40	60	30	0	10	20	50	60	100	20	60	10	70	10	0	50	60
Chilodonella turgidula	0	0	0	0	0	0	0	0	10	0	0	0	0	0	0	0	0	0	0	0	0	0	0	0	0	0	0	0	0	0	10	0	0	0	0	0	0	0	0	0	0	0	0	0	0	0	0	0	0
Prorodon platyodon	0	0	0	0	0	0	0	0	0	10	0	0	0	0	0	0	0	0	0	0	0	0	0	0	0	0	0	0	0	10	0	0	0	0	0	0	0	0	0	0	0	0	0	0	0	0	0	0	0
Litonotus fasciola	0	0	0	0	0	0	0	10	0	0	10	0	0	10	0	0	0	0	0	0	0	10	0	0	0	0	0	10	0	0	10	0	0	0	0	0	0	0	0	0	0	0	0	0	0	0	0	0	0
Epistylis urceolata	0	0	0	0	0	0	0	0	0	0	0	0	0	0	0	0	0	0	0	0	0	0	0	0	0	0	0	0	10	0	0	0	0	0	0	0	0	0	0	0	0	0	0	0	0	0	0	0	0
Urosoma cienkowskii	0	0	0	20	0	0	0	0	0	0	0	20	20	0	30	40	0	10	10	0	10	40	0	20	0	0	0	10	0	0	0	0	10	10	10	10	0	140	0	0	0	0	0	0	0	0	0	0	0
Glaucoma frontata	0	0	0	0	0	0	0	0	0	0	0	0	0	0	0	0	0	0	10	0	0	0	0	0	0	0	10	0	0	0	0	0	10	0	0	0	0	0	0	0	10	0	0	0	0	0	0	0	0
Parabryophrya penardi	10	0	10	10	20	0	30	0	0	0	10	10	0	0	10	10	10	0	10	0	0	0	0	0	20	0	0	0	0	0	50	0	20	0	0	0	0	0	10	10	10	10	10	0	0	20	0	10	20
Cyrtohymena inquieta	0	0	0	0	0	0	0	0	0	0	0	10	0	0	0	0	0	0	0	0	0	0	0	0	0	0	0	0	0	0	0	0	0	0	0	0	0	0	0	0	10	0	0	0	0	0	0	30	0
Holophrya atra	10	0	10	0	0	20	0	10	0	0	0	0	100	0	0	0	10	0	0	20	20	10	0	0	0	0	0	10	0	0	0	0	30	0	0	0	0	10	10	10	20	0	0	0	0	0	0	0	0
Furgasonia sp.	10	0	0	0	0	0	0	0	0	0	0	0	0	0	0	0	0	0	0	0	0	0	0	0	0	0	0	0	0	0	0	0	0	0	0	0	0	0	0	0	0	0	0	0	0	0	0	0	0
Urotricha farcta	0	0	0	0	0	0	0	0	0	0	0	0	0	0	0	0	0	0	0	0	0	0	0	0	20	0	0	0	0	0	0	0	0	0	0	0	0	0	0	0	0	0	0	0	0	0	0	0	0
Paraurostyla weissei	0	0	0	10	0	10	0	0	10	0	0	0	0	0	0	10	0	0	0	0	0	0	0	0	0	0	0	0	10	0	0	0	0	0	0	0	0	0	0	0	0	0	0	0	0	0	0	0	0
Metopus es	0	0	0	0	0	0	0	0	0	0	0	0	0	0	0	0	0	0	0	0	0	0	10	0	0	0	0	0	0	0	0	0	0	0	10	0	0	0	0	0	0	0	0	0	0	0	0	0	0
Lacrymaria vermicularis	0	0	0	0	0	0	0	0	0	0	0	0	10	0	0	0	0	0	10	0	0	0	0	0	0	0	0	0	0	10	0	10	0	0	0	0	0	0	0	0	10	0	0	0	0	0	0	0	0
Acineta flava	0	0	0	0	0	0	0	0	0	0	0	0	10	0	0	0	0	0	0	0	0	0	0	0	0	0	0	0	0	0	0	0	0	0	0	0	0	0	0	0	0	0	0	0	0	0	0	0	0
Aspidisca lynceus	0	0	0	0	0	0	0	0	0	0	0	0	0	0	0	0	0	0	0	0	0	0	0	0	0	0	0	0	0	0	0	0	0	0	0	0	0	0	0	0	0	0	0	0	0	0	0	0	10
Colpoda cucullus	30	0	0	0	0	0	10	0	0	0	0	0	0	0	20	0	0	0	0	0	0	0	0	0	0	0	0	0	0	0	0	0	0	0	0	0	0	0	0	20	0	0	0	0	0	0	0	0	0
Glaucoma scintillans	0	10	0	0	0	0	0	10	0	0	0	0	0	0	0	0	0	10	0	0	0	0	0	0	0	0	0	0	20	0	0	10	10	0	0	0	0	0	0	0	0	0	10	0	10	0	0	0	0
Cyclidium versatile	0	0	0	0	0	0	0	0	0	0	0	0	0	0	0	0	0	0	0	0	0	10	0	0	0	0	0	0	0	0	0	0	0	0	0	0	0	0	0	0	0	0	0	0	0	0	0	0	0
Colpidium colpoda	0	10	0	20	0	20	20	0	0	0	0	0	100	0	10	10	10	0	10	20	0	10	10	0	10	0	0	0	0	0	0	0	0	20	0	0	0	0	0	0	0	0	0	0	0	0	0	10	10
Colpoda henneguyi	0	0	0	0	0	0	0	0	0	0	0	0	0	0	0	0	0	0	0	0	0	0	0	0	0	0	0	0	10	0	0	0	0	0	0	0	0	0	10	0	40	10	0	0	0	0	0	10	0
Glaucoma reniformis	0	0	0	0	0	0	0	0	0	0	0	0	110	0	0	0	0	0	0	0	0	0	0	0	0	0	0	0	0	0	0	0	0	0	0	0	0	0	0	0	0	0	0	0	0	0	0	0	0
Colpoda reniformis	0	0	10	20	0	30	0	0	0	0	0	0	0	0	0	0	0	0	0	0	0	0	0	0	0	0	0	0	0	0	0	0	0	0	0	0	0	0	0	0	0	0	0	0	0	0	0	10	0
Chilodonella uncinata	0	0	0	0	0	0	0	0	0	0	0	0	0	0	0	0	0	0	10	0	0	0	0	0	0	0	10	0	0	0	0	0	0	0	0	0	0	0	0	0	0	0	0	0	0	0	0	0	0
Opisthotrichum sp.2	0	0	10	10	0	20	0	0	0	0	0	20	0	0	0	0	0	0	0	0	0	0	0	0	10	0	10	0	0	0	0	0	0	0	0	10	0	0	0	0	20	50	0	10	0	10	10	0	0
Cyclidium simulans	0	0	0	0	0	0	0	10	0	0	0	10	0	0	0	0	0	0	0	0	0	0	0	0	0	0	0	0	0	0	0	0	0	0	0	0	0	0	0	0	0	0	10	0	0	0	0	0	0
Histriculus terricola	0	0	0	0	0	10	0	10	10	0	0	0	10	0	0	10	10	0	0	0	0	0	30	10	0	0	10	10	20	0	0	0	0	0	0	0	0	0	0	0	0	0	0	10	0	0	10	0	0
Vorticella similis	0	0	20	0	0	0	0	0	0	0	0	0	0	0	0	0	0	0	0	0	0	0	0	0	0	0	0	0	0	0	0	30	0	0	0	0	0	0	0	0	0	0	0	0	0	0	0	0	0
Urotricha furcata	0	10	0	0	0	0	0	0	0	0	0	0	10	0	0	0	0	0	0	0	10	0	0	0	20	0	0	0	0	0	0	0	0	0	0	0	0	0	0	0	0	0	0	0	0	0	0	10	10
Leptopharynx sphagnetorum	0	0	0	0	0	10	0	0	0	0	0	0	0	0	0	0	0	0	0	0	0	0	0	0	0	0	0	0	0	0	0	0	0	0	0	0	0	0	0	0	0	0	0	0	0	0	10	0	0
Oxytricha sphagni	10	0	30	30	20	0	10	0	10	0	0	0	0	0	0	10	0	0	0	0	0	30	0	0	10	0	0	0	0	0	0	0	0	0	0	0	0	0	0	0	0	0	10	30	0	0	0	0	0
Uroleptus sphagni	0	0	0	0	0	0	0	0	0	0	0	0	0	0	0	0	0	0	0	0	0	10	0	0	0	0	0	0	0	0	0	0	0	0	0	0	0	0	0	0	0	0	0	0	0	0	0	0	0
Spathidium musicola	0	0	0	0	0	0	0	0	0	20	0	0	0	0	0	0	0	0	0	0	0	0	0	0	0	0	0	0	10	0	0	0	0	0	0	0	0	0	0	0	0	0	0	0	0	0	0	10	0
Oxytricha histriomuscorum	0	0	30	10	0	0	0	0	0	0	0	0	0	0	0	0	0	0	0	0	0	0	0	20	10	0	10	20	0	0	0	0	0	0	0	0	0	10	0	0	10	0	0	10	0	0	0	0	10
Cyclidium muscicola	0	0	0	0	0	0	0	0	0	10	0	0	0	0	0	0	0	0	0	0	0	0	0	0	0	0	0	0	0	0	0	0	0	0	0	0	0	0	0	0	0	0	0	0	0	0	0	0	0
Pseudoglaucoma muscorum	0	0	0	0	0	0	0	0	0	0	0	10	0	0	0	0	10	0	0	0	0	0	0	0	0	10	0	0	0	0	0	0	0	0	0	0	0	0	0	0	0	0	0	0	0	0	0	0	0
Chilodontopsis muscorum	0	0	0	0	0	0	0	0	0	0	0	0	0	0	0	0	0	0	0	0	0	0	0	0	0	0	0	0	0	0	0	0	0	0	0	0	0	0	0	0	0	0	0	0	0	0	10	0	0
Sathrophilus muscorum	0	0	10	30	0	0	0	0	0	0	0	0	0	0	0	0	0	0	0	10	0	20	10	10	0	0	0	0	0	0	0	0	0	0	0	0	0	0	10	0	0	0	0	0	0	0	0	0	0
Sphaerophrya sp.	0	0	0	0	0	0	0	0	0	10	10	40	20	0	0	0	0	0	0	0	0	0	0	0	0	0	0	0	10	10	10	0	0	0	0	0	0	0	0	0	0	0	0	0	0	0	0	10	10
Opisthotrichum sp.1	0	0	0	0	0	0	0	0	0	0	10	0	0	0	0	10	0	0	0	0	0	0	0	0	10	10	0	0	0	0	0	0	0	0	0	0	0	0	0	0	0	0	0	0	0	0	10	0	0
Bryophyllum vorax	0	0	0	0	10	0	0	0	0	0	0	0	0	0	0	0	0	0	0	0	0	0	0	0	0	0	0	0	0	0	0	0	0	0	0	0	0	0	0	0	0	0	0	0	0	0	0	0	0
Litonotus cygnus	0	0	0	0	0	0	0	0	0	0	0	0	10	0	0	0	10	0	0	0	0	0	0	0	0	0	0	0	0	10	0	0	0	10	0	0	0	0	0	0	0	0	0	0	0	0	0	0	0
Stentor coeruleus	0	0	0	0	0	0	0	0	0	0	0	0	10	0	0	0	0	0	0	0	0	0	0	0	0	0	0	0	0	0	0	0	0	0	0	0	0	0	0	0	0	0	0	0	0	0	0	0	0
Loxodes striatus	0	0	0	0	0	0	0	0	0	0	0	0	0	0	0	0	0	0	0	0	0	0	0	0	0	0	0	0	0	0	0	10	0	0	0	0	0	0	0	0	0	0	0	0	0	0	0	0	0
Metopus rostratus	10	0	0	20	0	0	0	0	0	0	0	0	0	0	0	0	0	0	0	0	10	0	20	0	0	0	0	0	0	0	0	10	0	10	10	0	0	0	0	20	0	0	0	0	0	0	10	0	0
Euplotes sp.1	0	0	0	0	0	0	0	0	0	0	0	0	100	0	0	0	0	0	0	0	0	0	0	0	0	0	0	0	0	30	0	0	0	0	10	0	0	0	0	0	0	0	0	0	0	0	0	0	0
Askenasia volvox	0	0	0	10	0	0	0	0	0	0	0	0	0	0	0	0	0	0	0	0	0	0	0	0	0	0	0	0	0	10	20	10	0	0	0	0	0	0	0	0	20	0	0	0	0	0	0	0	10
Strobilidium sp.	0	0	0	0	0	0	0	0	0	0	0	10	10	30	0	0	0	0	0	0	0	0	0	0	0	0	0	0	10	0	0	40	0	0	0	0	0	0	0	0	0	0	0	0	0	0	0	0	10
Sathrophilus sp.	0	10	0	0	0	0	0	0	0	0	0	0	0	10	0	0	0	0	0	0	0	10	0	0	10	0	0	10	0	0	0	0	0	0	10	0	10	0	10	0	0	0	0	0	0	0	0	0	0
Loxocephalus ellipticus	50	50	130	30	10	10	0	10	0	20	0	0	0	20	10	20	0	0	0	30	150	140	160	30	0	30	10	0	20	10	0	110	10	0	0	10	10	0	70	10	90	40	10	110	20	20	10	30	0
Colpidium campylum	0	0	0	10	0	10	10	10	0	0	0	0	10	0	20	20	10	0	10	0	0	0	0	0	10	0	10	0	0	20	100	10	0	30	0	0	10	10	0	10	90	10	20	0	0	10	0	10	10
Stylonchia sp.	0	0	0	0	0	0	0	0	0	0	0	0	0	0	0	0	0	0	0	0	0	0	0	0	0	0	0	0	0	0	0	0	0	0	0	0	0	10	0	0	0	0	0	0	0	0	0	0	0
Loxocephalus plagius	0	0	0	0	0	0	0	0	0	0	0	0	0	0	0	0	10	0	0	0	0	0	0	0	0	0	0	0	0	0	0	0	0	0	0	0	0	0	0	0	0	0	0	0	0	0	0	0	0
Opercularia microdiscum	0	0	0	0	0	0	0	0	0	0	0	0	0	0	0	0	0	0	0	0	10	0	0	0	0	0	0	0	0	0	0	0	0	0	0	0	0	0	0	0	80	20	0	0	0	0	0	0	0
Oxytricha fallax	0	0	0	0	0	0	0	0	0	10	10	0	20	0	10	0	0	0	0	0	0	10	0	0	0	0	0	0	20	30	10	0	0	0	10	0	0	0	0	0	40	10	0	0	10	0	0	0	0
Spathidium sp.2	0	0	0	0	0	0	0	0	0	0	0	0	0	10	0	10	0	0	0	0	0	0	0	0	0	0	10	0	0	0	0	0	20	10	0	0	0	0	0	0	0	0	0	0	0	0	0	10	0
Paruroleptus caudatus	10	10	0	0	0	0	0	0	10	10	0	10	10	0	0	0	0	0	0	0	0	20	10	10	0	0	0	0	30	0	0	20	0	0	0	0	0	20	0	0	0	0	0	0	0	0	0	0	10
Uroleptus caudatus	10	0	0	20	0	0	10	0	0	20	0	0	130	10	0	0	0	0	0	0	0	30	0	0	0	0	0	0	10	0	0	10	0	0	10	0	10	10	0	0	10	20	0	0	0	0	0	0	10
Chilodonella caudata	0	0	0	0	0	0	0	0	0	0	0	0	0	0	0	0	0	0	0	0	0	0	0	0	0	0	0	0	0	0	0	0	0	0	0	0	0	0	0	0	0	0	0	0	10	0	0	0	0
Saprodinium putrinum	0	0	0	0	0	0	0	0	0	0	0	0	10	0	0	0	0	0	0	0	0	0	0	0	0	0	0	0	0	0	0	0	0	0	0	0	0	0	0	0	0	0	0	0	0	0	0	0	0
Vorticella striata	0	0	0	0	0	0	0	0	0	0	10	0	0	0	0	0	0	0	0	0	0	0	0	0	0	0	0	0	0	0	0	0	0	0	0	0	0	0	0	0	0	0	0	0	0	0	0	10	0
Pseudoprorodon armatus	0	0	0	0	10	0	10	0	0	0	0	0	0	0	0	0	0	0	10	0	0	10	0	0	10	0	0	0	0	0	0	0	0	0	10	0	20	0	0	0	20	0	0	0	0	0	0	0	0
Urotricha armata	0	0	0	0	10	10	10	0	0	0	0	10	10	0	0	0	10	0	0	0	0	170	0	0	10	0	0	0	0	0	0	0	0	0	0	0	0	0	0	10	0	0	0	10	0	10	10	20	10
Carchesium polypinum	0	0	0	0	0	0	0	0	0	0	0	0	0	0	0	0	0	0	0	0	10	0	0	0	0	0	0	0	0	0	0	0	0	0	0	0	0	0	0	0	0	0	0	0	0	0	0	0	0
Trachelocerca tenuicolis	0	0	0	0	0	0	0	0	0	0	0	0	0	0	0	0	0	0	0	0	0	0	0	0	0	0	0	0	0	10	0	10	0	0	0	0	0	0	0	0	0	0	10	0	0	0	0	0	0
Didinium sp.	0	0	0	0	0	0	0	0	0	0	0	0	0	0	0	0	0	0	0	0	0	0	0	0	0	0	0	0	0	0	0	0	0	0	0	0	0	0	0	0	0	0	0	0	0	0	0	0	0
Cristigera minuta	0	0	0	0	0	0	0	0	0	0	0	0	0	0	0	0	0	0	0	0	0	0	0	0	0	0	0	0	0	0	0	0	0	0	0	0	0	0	10	0	0	0	0	0	0	0	0	0	0
Cohnilembus pusillus	0	0	0	0	0	0	0	0	0	0	0	0	0	0	10	0	0	0	0	0	0	0	0	0	0	0	0	0	0	0	0	0	0	0	0	0	0	0	0	0	0	0	0	0	0	0	0	0	0
Vorticella microstoma	0	0	0	0	0	0	0	0	0	0	0	0	0	0	0	0	0	0	0	0	0	10	0	0	10	0	0	0	100	20	10	10	0	10	0	0	0	0	0	0	0	0	0	0	10	0	0	20	0
Plaiyophrya nana	0	0	0	0	0	0	0	0	0	0	0	0	0	10	0	0	0	0	0	0	0	0	0	0	0	0	0	0	0	0	0	0	0	0	0	0	0	0	0	0	0	0	0	0	0	0	0	0	0
Spirostomum minus	0	0	10	10	0	0	0	0	0	0	0	0	0	0	0	0	0	0	0	0	0	10	0	0	0	0	0	0	0	0	0	0	0	10	0	0	0	10	0	0	0	0	0	0	0	0	0	0	0
Lacrymaria minima	0	0	0	0	0	0	0	0	0	0	0	0	0	0	0	0	0	0	0	0	0	0	0	0	0	0	0	0	0	0	0	0	0	0	0	0	0	0	0	0	0	0	0	0	10	0	0	0	0
Loxophyllum helus	0	0	0	0	0	0	0	0	0	0	10	0	0	0	0	0	0	0	0	0	0	0	0	0	0	0	0	0	0	0	0	0	0	0	0	0	0	0	0	0	0	0	0	0	0	0	0	0	0
Nassula ornata	0	0	0	0	10	0	0	0	0	0	0	0	0	0	0	0	0	0	0	0	0	0	0	0	0	0	0	0	0	0	0	0	0	0	0	0	0	0	0	0	0	0	0	0	0	0	0	0	0
Strobilidium gyrans	0	0	0	0	0	0	0	0	0	0	0	0	0	10	0	0	0	0	0	0	0	0	0	0	0	0	0	0	10	0	0	0	0	0	0	0	0	0	0	0	0	0	0	0	0	0	0	0	10
Paramecium trichium	0	0	0	0	0	0	0	0	0	0	0	0	0	0	0	0	0	0	0	0	0	0	0	0	0	0	0	0	0	0	0	0	0	0	0	0	0	0	0	0	0	0	0	0	0	0	0	0	0
Chilodontopsis vorax	0	0	10	0	0	0	0	0	0	0	0	0	0	0	0	0	0	0	0	0	0	0	0	0	0	0	0	0	0	0	0	0	0	0	0	0	10	0	0	0	0	0	0	0	0	0	0	0	0
Oxytricha chlorelligera	0	0	0	0	0	0	0	10	20	40	60	40	90	20	0	60	50	30	30	0	0	0	0	0	0	10	0	10	110	30	10	50	10	60	30	30	10	30	0	0	60	110	0	0	0	0	0	40	40
Frontonia leucas	0	0	0	0	0	0	0	0	0	0	0	0	0	0	0	0	0	0	0	0	0	10	0	0	0	0	0	0	0	0	0	0	0	0	0	0	0	0	0	0	0	0	0	0	0	0	0	0	0
Enchelys pupa	0	0	0	0	0	0	0	0	0	0	0	0	0	0	0	0	0	0	0	10	0	0	0	0	0	0	0	0	0	0	0	0	0	0	0	0	0	0	0	0	0	0	0	0	0	0	0	0	0
Platynematum solivagum	0	0	0	10	0	0	0	0	0	10	0	0	0	0	0	0	0	0	0	0	0	0	10	0	0	0	0	0	0	0	0	0	0	0	0	0	0	0	0	10	0	0	0	0	0	0	0	0	0
Pithothorax rotundus	0	0	0	0	0	0	0	0	0	0	0	0	0	0	0	0	0	0	0	0	0	10	0	0	0	0	0	0	0	0	0	0	0	0	0	0	0	0	0	0	0	0	0	0	0	0	0	0	0
Spathidium dispar	0	0	0	10	0	0	0	0	0	0	0	0	0	0	0	0	0	0	0	0	0	0	0	0	0	0	0	0	0	0	0	0	0	0	0	0	0	0	0	0	0	0	0	0	0	0	0	0	0
Scyphidia physarum	0	0	0	0	0	0	0	0	0	0	0	0	0	0	0	0	0	0	0	0	0	0	0	0	0	0	0	0	0	0	0	0	0	0	0	0	0	0	0	0	0	0	0	0	0	0	0	0	10
Prorodon teres	0	0	0	0	0	0	0	0	0	0	0	0	0	0	10	10	0	20	0	0	0	0	0	0	0	0	0	0	10	0	0	0	10	10	0	0	0	0	0	0	0	0	0	0	0	0	0	10	10
Opercularia elongata	0	0	10	0	0	0	0	0	0	0	0	0	0	0	0	0	0	0	0	0	0	0	0	0	0	0	0	0	0	0	0	0	0	0	0	0	0	0	0	0	0	0	0	0	0	0	0	0	0
Cyrtolophosis elongata	0	0	10	0	10	0	10	40	0	0	0	0	0	0	0	0	0	0	0	0	10	0	0	20	10	10	20	0	0	0	0	0	0	0	0	0	0	0	0	10	0	0	0	0	0	40	0	0	0
Cyclidium sp.	0	0	10	0	0	0	0	0	0	0	0	0	0	0	0	0	0	0	0	0	0	0	0	0	0	0	0	0	0	0	0	0	0	0	0	0	0	0	0	0	0	0	0	0	0	0	0	0	0
Plagiocampa longis	0	0	0	0	0	0	0	0	0	0	0	0	0	0	0	0	0	0	0	10	10	60	10	10	30	0	0	0	0	0	0	0	0	0	0	0	0	0	0	20	0	0	0	10	0	0	0	0	0
Cyclidium oblongum	0	10	20	0	0	0	0	0	0	0	0	0	0	0	0	0	0	0	0	0	0	0	0	0	0	0	0	0	0	0	0	0	0	0	0	0	0	0	0	0	0	0	0	0	0	0	0	0	0
Vorticella elongata	0	0	0	0	0	0	0	0	0	0	0	0	0	0	0	0	0	0	0	0	0	10	0	0	0	0	0	0	0	0	0	0	0	0	0	0	0	0	0	10	0	0	0	0	0	0	0	0	10
Epistylis plicatilis	0	0	0	0	0	0	0	0	0	0	0	0	0	0	0	0	0	0	0	0	0	0	0	0	0	0	0	0	0	0	0	10	0	0	0	0	0	0	0	0	0	0	0	0	0	0	0	0	0
Spathidium aciculare	0	0	0	0	10	0	0	0	0	10	0	0	0	0	0	0	0	0	0	0	0	0	0	0	0	0	0	0	0	0	0	0	0	10	0	0	0	0	0	0	0	0	0	0	0	0	0	0	0
Spathidium scalpriforme	0	0	0	0	0	0	0	0	10	0	0	0	0	0	0	0	0	0	0	0	0	10	0	0	0	0	0	0	0	10	0	0	0	0	0	10	0	10	0	0	0	0	0	0	0	0	0	0	0
Trachelophyllum chilense	0	0	0	0	10	0	0	0	10	0	0	0	0	0	0	0	0	0	0	10	0	10	0	10	10	0	0	0	0	0	0	0	0	0	0	0	0	20	0	0	0	20	10	0	0	0	0	0	0
Condylostoma vorticella	0	0	0	0	0	0	0	0	0	10	0	0	10	0	0	0	0	0	0	0	0	0	0	0	0	0	0	0	0	10	0	0	0	0	0	0	0	0	0	0	0	0	0	0	0	0	0	0	0
Vorticella campanula	0	0	0	0	0	0	0	0	0	0	0	0	10	0	0	10	0	0	0	0	0	0	0	0	0	10	0	0	0	0	0	0	0	0	0	0	0	0	0	0	0	0	0	0	0	0	0	0	10
Chaenea teres	0	0	0	0	0	0	0	0	0	0	0	0	10	0	0	0	0	0	0	0	0	0	0	0	0	0	0	0	0	0	0	0	0	10	0	10	0	40	0	0	0	0	10	0	0	0	10	0	0
Lagynophrya conifera	0	0	0	0	0	0	0	0	0	0	0	0	0	0	0	0	10	0	0	0	0	20	0	0	0	0	0	0	0	0	0	0	0	0	10	0	10	0	0	0	0	0	0	0	0	0	0	0	10
[truncated: 8 more columns]
